# Supplementary material for: Structural and Functional Dynamics of Staphylococcus aureus Biofilms and Biofilm Matrix Proteins on Different Clinical Materials
Source: Microorganisms. 2019 Nov 20;7(12):584. doi: 10.3390/microorganisms7120584 (PMC6955704; doi:10.3390/microorganisms7120584)
Supplement: Supplementary file 1 [file microorganisms-07-00584-s001.zip]

Archive with 17 entries (16 files):
- FIG. 4_proof-read.png
- __MACOSX/
- __MACOSX/._FIG. 4_proof-read.png
- Figure 1.pdf
- __MACOSX/._Figure 1.pdf
- Figure 2_corrected.png
- __MACOSX/._Figure 2_corrected.png
- Figure 3_corrected.png
- __MACOSX/._Figure 3_corrected.png
- Figure 5_corrected.png
- __MACOSX/._Figure 5_corrected.png
- Figure 6.png
- __MACOSX/._Figure 6.png
- Figure 7.png
- __MACOSX/._Figure 7.png
- Figure 8.png
- __MACOSX/._Figure 8.png
